# Supplementary material for: Distinct neural mechanisms construct classical versus extraclassical inhibitory surrounds in an inhibitory nucleus in the midbrain attention network
Source: Nat Commun. 2023 Jun 9;14:3400. doi: 10.1038/s41467-023-39073-5 (PMC10256684; doi:10.1038/s41467-023-39073-5)
Supplement: Supplementary file 3 — Source Data [file 41467_2023_39073_MOESM3_ESM.zip]

Archive with 16 entries (16 files):
- Fig1_SourceData.xlsx
- __MACOSX/._Fig1_SourceData.xlsx
- Fig2_SourceData.xlsx
- __MACOSX/._Fig2_SourceData.xlsx
- Fig3_SourceData.xlsx
- __MACOSX/._Fig3_SourceData.xlsx
- Fig4_SourceData.xlsx
- __MACOSX/._Fig4_SourceData.xlsx
- FigS1_SourceData.xlsx
- __MACOSX/._FigS1_SourceData.xlsx
- FigS2_SourceData.xlsx
- __MACOSX/._FigS2_SourceData.xlsx
- FigS3_SourceData.xlsx
- __MACOSX/._FigS3_SourceData.xlsx
- FigS4_SourceData.xlsx
- __MACOSX/._FigS4_SourceData.xlsx
