# Supplementary material for: Distinct neural mechanisms construct classical versus extraclassical inhibitory surrounds in an inhibitory nucleus in the midbrain attention network
Source: Nat Commun. 2023 Jun 9;14:3400. doi: 10.1038/s41467-023-39073-5 (PMC10256684; doi:10.1038/s41467-023-39073-5)
Supplement: Supplementary file 3 — Source Data [file 41467_2023_39073_MOESM3_ESM.zip › Fig1_SourceData.xlsx]

## Sheet: Fig1_D
Description:
X-axis = spike times
Y-axis = repetition and azimuth index
Figure 1D left panel
x-axis	-482.1	-455.108	-430.9	-417.711	-415.704	-412.346	-410.584	-403.334	-395.593	-393.873	-369.379	-336.365	-306.177	-304.457	-300.402	-298.927	-296.593	-292.333	-235.521	-191.899	-165.848	-159.295	-149.956	-147.498	-144.262	-104.163	-88.8845	-86.5907	-83.9283	-80.9382	-42.5997	-35.7184	-32.5645	-17.737	-6.88257	1.51423	18.144	32.8077	39.7299	47.9219	55.8682	66.9683	106.126	107.478	142.908	159.046	165.395	170.72	172.154
y-axis	0	0	0	0	0	0	0	0	0	0	0	0	0	0	0	0	0	0	0	0	0	0	0	0	0	0	0	0	0	0	0	0	0	0	0	0	0	0	0	0	0	0	0	0	0	0	0	0	0
Figure 1D right panel
x-axis	-492.914	-487.999	-474.277	-471.656	-453.142	-447.981	-443.762	-432.744	-412.141	-407.676	-391.907	-389.531	-384.575	-355.452	-349.636	-345.949	-342.386	-337.389	-300.689	-299.255	-287.581	-286.189	-283.281	-275.949	-273.164	-235.235	-230.565	-228.517	-223.848	-204.351	-197.715	-180.758	-163.145	-160.401	-129.681	-127.96	-124.765	-117.393	-106.784	-102.811	-82.0442	-78.3168	-68.5684	-63.8989	-62.4244	-55.9117	-54.4781	-51.9386	-50.4231
y-axis	0	0	0	0	0	0	0	0	0	0	0	0	0	0	0	0	0	0	0	0	0	0	0	0	0	0	0	0	0	0	0	0	0	0	0	0	0	0	0	0	0	0	0	0	0	0	0	0	0
[truncated: 5,000 more columns]

## Sheet: Fig1_E
Description
Rows = repetitions
Column means + SE plotted in 1E
Figure 1E x-axis
-65	-57.5	-50	-42.5	-35	-27.5	-20	-12.5	-5	2.5		-65	-57.5	-50	-42.5	-35	-27.5	-20	-12.5	-5	2.5
Figure 1E dark blue data											Figure 1E light blue data
80.2083	120.208	-19.7917	133.542	233.542	193.542	93.5417	106.875	73.5417	-6.45833		-6.45833	66.875	146.875	106.875	146.875	106.875	86.875	6.875	-6.45833	-13.125
33.5417	133.542	133.542	66.875	180.208	233.542	300.208	120.208	33.5417	-6.45833		0.208333	0.208333	100.208	73.5417	186.875	133.542	100.208	73.5417	-13.125	-6.45833
-19.7917	80.2083	133.542	226.875	200.208	220.208	166.875	13.5417	60.2083	-19.7917		-13.125	13.5417	80.2083	126.875	206.875	60.2083	153.542	93.5417	-19.7917	-6.45833
0.208333	60.2083	53.5417	220.208	146.875	153.542	180.208	100.208	6.875	-19.7917		-19.7917	-13.125	100.208	213.542	226.875	180.208	220.208	0.208333	6.875	-13.125
20.2083	73.5417	180.208	173.542	233.542	180.208	253.542	53.5417	-13.125	-19.7917		-19.7917	53.5417	86.875	146.875	160.208	113.542	253.542	-13.125	0.208333	-19.7917
-19.7917	80.2083	86.875	313.542	200.208	380.208	213.542	0.208333	-19.7917	-6.45833		-19.7917	-19.7917	100.208	100.208	166.875	160.208	33.5417	120.208	-6.45833	-19.7917
6.875	20.2083	93.5417	313.542	320.208	233.542	213.542	-19.7917	-13.125	-19.7917		-19.7917	-19.7917	53.5417	93.5417	226.875	273.542	173.542	40.2083	-13.125	-19.7917
-19.7917	100.208	140.208	166.875	173.542	206.875	246.875	40.2083	20.2083	-19.7917		-13.125	80.2083	80.2083	200.208	120.208	53.5417	180.208	80.2083	-6.45833	-19.7917
20.2083	60.2083	180.208	173.542	266.875	286.875	253.542	6.875	-6.45833	-19.7917		6.875	86.875	60.2083	240.208	173.542	293.542	-19.7917	53.5417	-6.45833	-19.7917
-19.7917	66.875	200.208	260.208	260.208	200.208	180.208	73.5417	-13.125	-19.7917		0.208333	140.208	66.875	173.542	200.208	20.2083	20.2083	33.5417	-13.125	-6.45833
-19.7917	73.5417	166.875	200.208	253.542	360.208	273.542	53.5417	-6.45833	6.875		-19.7917	-19.7917	140.208	133.542	160.208	153.542	133.542	106.875	6.875	0.208333
33.5417	100.208	173.542	293.542	206.875	253.542	93.5417	60.2083	33.5417	-13.125		20.2083	46.875	120.208	160.208	186.875	166.875	26.875	-13.125	6.875	-13.125
13.5417	86.875	80.2083	280.208	240.208	240.208	313.542	80.2083	-19.7917	-19.7917		-6.45833	93.5417	40.2083	73.5417	160.208	46.875	73.5417	40.2083	-19.7917	-19.7917
-6.45833	NaN	73.5417	166.875	286.875	326.875	206.875	113.542	-6.45833	-19.7917		-6.45833	40.2083	93.5417	246.875	NaN	66.875	126.875	66.875	6.875	-13.125
40.2083	NaN	160.208	253.542	NaN	326.875	NaN	20.2083	-13.125	NaN		NaN	-19.7917	153.542	200.208	NaN	206.875	273.542	53.5417	NaN	NaN

## Sheet: Fig1_G
Description:
X-axis = spike times
Y-axis = repetition and azimuth index
Figure 1G left panel
x-axis	-476.53	-471.123	-467.15	-464.938	-461.784	-459.163	-427.46	-423.937	-243.467	-239.617	-199.558	-197.961	-194.52	-192.39	-190.424	-184.69	-179.16	-177.809	-175.679	-173.794	-168.715	-163.514	-161.097	-151.185	-149.751	-148.399	-147.007	-143.156	-126.24	-121.98	-120.137	-116.86	-67.1346	-48.0473	19.1271	21.1342	41.4094	84.1716	200.99	202.382	208.731	241.499	243.916	258.743	264.027	269.106	334.56	478.616	515.644
y-axis	0	0	0	0	0	0	0	0	0	0	0	0	0	0	0	0	0	0	0	0	0	0	0	0	0	0	0	0	0	0	0	0	0	0	0	0	0	0	0	0	0	0	0	0	0	0	0	0	0
Figure 1G right panel
x-axis	-394.815	-316.663	-299.705	-297.33	-291.063	-115.836	-113.911	-109.856	104.693	139.058	154.991	163.265	190.258	256.49	351.681	354.794	366.017	664.984	671.128	678.747	737.402	-355.043	-316.212	-314.533	-300.811	-266.241	-253.789	-77.6205	-55.4611	45.0547	86.793	141.638	242.973	290.118	291.716	645.365	646.88	660.643	666.049	667.401	669.613	673.053	675.02	679.689	696.155	698.08	700.087	705.289	706.886
y-axis	0	0	0	0	0	0	0	0	0	0	0	0	0	0	0	0	0	0	0	0	0	0.00540541	0.00540541	0.00540541	0.00540541	0.00540541	0.00540541	0.00540541	0.00540541	0.00540541	0.00540541	0.00540541	0.00540541	0.00540541	0.00540541	0.00540541	0.00540541	0.00540541	0.00540541	0.00540541	0.00540541	0.00540541	0.00540541	0.00540541	0.00540541	0.00540541	0.00540541	0.00540541	0.00540541
[truncated: 5,000 more columns]

## Sheet: Fig1_H
Description
Rows = repetitions
Column means + SE plotted in 1H
Figure 1E x-axis
-65	-57.5	-50	-42.5	-35	-27.5	-20	-12.5	-5	2.5		-65	-57.5	-50	-42.5	-35	-27.5	-20	-12.5	-5	2.5
Figure 1H dark green data											Figure 1H light green data
40.3125	33.6458	73.6458	313.646	166.979	266.979	226.979	100.312	-6.35417	0.3125		20.3125	-13.0208	33.6458	160.312	240.312	93.6458	106.979	80.3125	-13.0208	-13.0208
53.6458	33.6458	133.646	26.9792	186.979	153.646	113.646	120.312	0.3125	-13.0208		0.3125	-13.0208	173.646	153.646	113.646	126.979	213.646	73.6458	-13.0208	-13.0208
13.6458	-6.35417	280.312	113.646	226.979	280.312	73.6458	13.6458	0.3125	-13.0208		-13.0208	-13.0208	146.979	66.9792	206.979	153.646	113.646	26.9792	-6.35417	-13.0208
40.3125	160.312	80.3125	306.979	93.6458	246.979	146.979	100.312	-13.0208	-13.0208		-13.0208	-13.0208	73.6458	233.646	220.312	200.312	146.979	-13.0208	-6.35417	-6.35417
20.3125	-6.35417	166.979	333.646	-13.0208	220.312	360.312	66.9792	-6.35417	13.6458		20.3125	13.6458	113.646	206.979	226.979	146.979	133.646	-6.35417	13.6458	-13.0208
20.3125	120.312	66.9792	146.979	226.979	240.312	240.312	46.9792	0.3125	-13.0208		26.9792	33.6458	73.6458	120.312	220.312	160.312	40.3125	26.9792	-13.0208	-13.0208
-13.0208	53.6458	200.312	206.979	113.646	180.312	120.312	66.9792	-6.35417	-13.0208		-13.0208	-13.0208	120.312	133.646	273.646	160.312	206.979	20.3125	13.6458	-13.0208
0.3125	180.312	120.312	293.646	233.646	246.979	246.979	60.3125	-6.35417	6.97917		46.9792	-13.0208	166.979	226.979	106.979	200.312	153.646	73.6458	13.6458	-13.0208
40.3125	73.6458	180.312	266.979	193.646	206.979	193.646	26.9792	-6.35417	-13.0208		-13.0208	13.6458	73.6458	180.312	180.312	120.312	100.312	0.3125	-13.0208	-13.0208
13.6458	-6.35417	126.979	260.312	233.646	180.312	100.312	33.6458	-13.0208	-13.0208		-6.35417	-6.35417	113.646	240.312	293.646	140.312	93.6458	33.6458	0.3125	-6.35417
0.3125	13.6458	66.9792	253.646	226.979	266.979	86.9792	53.6458	0.3125	-13.0208		33.6458	-13.0208	73.6458	333.646	386.979	180.312	160.312	93.6458	-13.0208	-13.0208
-13.0208	160.312	86.9792	206.979	240.312	266.979	133.646	106.979	-6.35417	-13.0208		93.6458	6.97917	140.312	100.312	206.979	286.979	140.312	-6.35417	-6.35417	-13.0208
6.97917	86.9792	66.9792	193.646	140.312	246.979	53.6458	86.9792	-13.0208	20.3125		-6.35417	-13.0208	126.979	86.9792	273.646	160.312	293.646	33.6458	0.3125	NaN
NaN	20.3125	120.312	166.979	193.646	313.646	353.646	0.3125	NaN	20.3125		NaN	NaN	200.312	133.646	253.646	NaN	80.3125	46.9792	-6.35417	NaN
NaN	-13.0208	240.312	300.312	113.646	260.312	233.646	66.9792	NaN	-6.35417		NaN	NaN	113.646	126.979	NaN	NaN	NaN	33.6458	-13.0208	NaN

## Sheet: Fig1_I
Description
Scatter plot
Figure 1I blue data
x-axis	9.54167	81.234	122.431	216.208	228.78	253.097	213.542	54.875	7.76389	-14.5536
y-axis	-8.3631	35.3194	94.875	152.653	178.67	135.764	122.431	49.5417	-5.50595	-13.6012
inside RF yes (1) no (0)	0	1	1	1	1	1	1	1	0	0
Figure 1I green data
x-axis	17.2356	60.3125	134.09	226.09	171.868	238.535	178.979	63.4236	-5.84135	-4.13194
y-axis	13.6458	-3.27724	116.312	166.979	228.884	163.902	141.741	34.5347	-4.13194	-11.9097
inside RF yes (1) no (0)	0	1	1	1	1	1	1	1	0	0

## Sheet: Fig1_J
Description
Scatter and violin plots
Figure 1J left panel
x-axis	0.609476	0.493603	0.467065	0.549571	0.233871	0.569504	0.63955	0.310976	0.656751	0.424611	0.439795	0.432245	0.615562	0.447269	0.59574	0.690616	0.368368	0.486788	0.639943	0.941046	0.52791	0.576956	0.498376	0.715941	0.403031	0.486194	0.569114	0.457323	0.628664	0.315664	0.370508	0.124808	0.363577	0.778828	0.78739	0.192563	0.588114	0.275945	0.536966	0.49631
y-axis	0.944418	1.15669	0.695369	0.823148	0.434356	0.617218	0.571383	0.43254	0.771331	0.786903	0.843227	0.507462	0.804521	0.595687	0.711065	0.839065	0.687577	0.402645	0.579181	1.35286	0.7805	0.675314	0.931141	0.904625	0.73182	1.03707	0.646386	0.671802	0.74667	0.632045	0.899708	0.581477	0.61236	1.03062	0.87214	0.421856	0.862752	0.643901	0.814688	0.791267
Figure 1J right panel
violin plot	0.334942	0.663083	0.228303	0.273577	0.200486	0.0477138	-0.0681668	0.121564	0.114581	0.362292	0.403432	0.0752167	0.188959	0.148418	0.115325	0.148449	0.319209	-0.0841438	-0.0607612	0.411817	0.25259	0.0983577	0.432765	0.188684	0.328789	0.550874	0.0772719	0.21448	0.118006	0.316381	0.529201	0.456669	0.248783	0.25179	0.08475	0.229293	0.274638	0.367956	0.277722	0.294957

## Sheet: Fig1_K
Description
Rows = condition
Columns: connected points
Figure 1K
blue points	0.656751	0.439795	0.403031	0.486194	0.569114	0.457323	0.628664	0.315664	0.370508	0.124808	0.363577	0.778828	0.78739	0.192563	0.588114	0.275945	0.536966	0.49631
green points	0.771331	0.843227	0.73182	1.03707	0.646386	0.671802	0.74667	0.632045	0.899708	0.581477	0.61236	1.03062	0.87214	0.421856	0.862752	0.643901	0.814688	0.791267
gray points	0.725091	0.507379	0.726753	0.796834	0.612472	0.420819	0.718678	0.254207	0.492274	0.438064	0.458763	0.734816	0.581161	0.111266	0.61557	0.196174	0.729447	0.669813
