# Supplementary material for: Distinct neural mechanisms construct classical versus extraclassical inhibitory surrounds in an inhibitory nucleus in the midbrain attention network
Source: Nat Commun. 2023 Jun 9;14:3400. doi: 10.1038/s41467-023-39073-5 (PMC10256684; doi:10.1038/s41467-023-39073-5)
Supplement: Supplementary file 3 — Source Data [file 41467_2023_39073_MOESM3_ESM.zip › Fig2_SourceData.xlsx]

## Sheet: Fig2_B
Description:
X-axis = spike times
Y-axis = repetition and bar length
Figure 2B left panel
x-axis	-436.102	-370.075	-47.9245	-19.1706	165.6	182.107	186.367	204.471	243.342	245.472	280.083	305.11	319.487	324.812	338.656	342.916	344.513	359.423	380.189	383.384	519.699	522.894	567.622	584.129	-118.212	-58.0416	27.6877	45.792	482.958	590.519	-111.29	-100.108	-14.9107	104.897	160.275	317.357	371.137	496.27	686.898	88.3904	124.599	128.859	130.456	306.707	317.889	355.163	356.76	364.215	458.996
y-axis	0	0	0	0	0	0	0	0	0	0	0	0	0	0	0	0	0	0	0	0	0	0	0	0	0.00540541	0.00540541	0.00540541	0.00540541	0.00540541	0.00540541	0.0108108	0.0108108	0.0108108	0.0108108	0.0108108	0.0108108	0.0108108	0.0108108	0.0108108	0.0162162	0.0162162	0.0162162	0.0162162	0.0162162	0.0162162	0.0162162	0.0162162	0.0162162	0.0162162
Figure 2B right panel
x-axis	-358.893	197.016	198.614	234.29	235.887	238.55	246.537	248.667	274.226	283.278	284.876	286.473	297.123	298.72	300.85	312.032	314.162	324.279	343.981	349.838	351.968	390.839	397.229	417.463	437.697	445.152	462.191	463.789	505.322	534.076	-453.142	-97.9776	-78.8083	152.288	171.99	380.722	-495.208	-494.143	-486.688	-482.961	-472.311	-470.714	-467.519	-451.544	-444.622	-441.427	-439.83	-428.115	-411.608
y-axis	0	0	0	0	0	0	0	0	0	0	0	0	0	0	0	0	0	0	0	0	0	0	0	0	0	0	0	0	0	0	0.00540541	0.00540541	0.00540541	0.00540541	0.00540541	0.00540541	0.0108108	0.0108108	0.0108108	0.0108108	0.0108108	0.0108108	0.0108108	0.0108108	0.0108108	0.0108108	0.0108108	0.0108108	0.0108108
[truncated: 3,516 more columns]

## Sheet: Fig2_C
Description
Rows = repetitions
Max normalized column means + SE plotted in 2C
Figure 2C x-axis
0.25	5.25	10.25	15.25	20.25	25.25	30.25	35.25	40.25	45.25		0.25	5.25	10.25	15.25	20.25	25.25	30.25	35.25	40.25	45.25
Figure 2C blue data											Figure 2C green data
6.875	46.875	86.875	46.875	6.875	6.875	16.875	6.875	26.875	36.875		-3.125	66.875	36.875	-3.125	-3.125	56.875	16.875	6.875	-3.125	-3.125
-3.125	46.875	86.875	46.875	36.875	46.875	6.875	36.875	26.875	16.875		16.875	16.875	-3.125	6.875	6.875	-3.125	-3.125	6.875	56.875	66.875
16.875	86.875	56.875	56.875	56.875	56.875	-3.125	46.875	36.875	56.875		-3.125	6.875	46.875	16.875	6.875	36.875	16.875	36.875	86.875	56.875
36.875	196.875	86.875	6.875	46.875	26.875	6.875	36.875	16.875	16.875		6.875	16.875	16.875	26.875	46.875	6.875	46.875	6.875	-3.125	6.875
16.875	76.875	66.875	46.875	16.875	46.875	6.875	76.875	6.875	16.875		46.875	76.875	76.875	96.875	56.875	26.875	36.875	16.875	-3.125	6.875
6.875	26.875	46.875	76.875	46.875	26.875	26.875	66.875	26.875	46.875		6.875	6.875	16.875	36.875	36.875	16.875	16.875	26.875	-3.125	6.875
36.875	176.875	106.875	96.875	26.875	76.875	6.875	16.875	96.875	36.875		6.875	26.875	46.875	6.875	-3.125	-3.125	6.875	46.875	6.875	16.875
16.875	176.875	106.875	56.875	46.875	86.875	56.875	36.875	36.875	26.875		6.875	126.875	26.875	26.875	26.875	26.875	-3.125	-3.125	-3.125	-3.125
46.875	116.875	66.875	46.875	16.875	36.875	46.875	56.875	26.875	16.875		6.875	6.875	66.875	26.875	16.875	16.875	6.875	6.875	16.875	66.875
-3.125	96.875	86.875	146.875	26.875	-3.125	46.875	36.875	46.875	36.875		16.875	66.875	56.875	16.875	26.875	46.875	6.875	-3.125	56.875	6.875
26.875	76.875	156.875	86.875	56.875	36.875	106.875	76.875	46.875	66.875		36.875	26.875	46.875	86.875	26.875	16.875	16.875	16.875	46.875	6.875
66.875	86.875	146.875	16.875	66.875	36.875	76.875	66.875	76.875	36.875		26.875	66.875	46.875	36.875	46.875	16.875	16.875	-3.125	-3.125	66.875
-3.125	216.875	66.875	156.875	76.875	46.875	26.875	116.875	36.875	36.875		6.875	126.875	36.875	66.875	36.875	26.875	16.875	56.875	16.875	6.875
16.875	46.875	36.875	36.875	26.875	56.875	16.875	46.875	96.875	56.875		36.875	86.875	46.875	116.875	16.875	-3.125	NaN	6.875	36.875	36.875
46.875	116.875	NaN	116.875	NaN	NaN	56.875	76.875	NaN	26.875		-3.125	106.875	NaN	16.875	46.875	NaN	NaN	36.875	46.875	26.875

## Sheet: Fig2_D
Description
Scatter and violin plots
Figure 2D left panel
x-axis	0.480493	0.401962	0.487571	0.353256	0.357467	0.584506	0.327436	0.384831	0.432687	0.376594	0.494194	0.662272	0.473785	0.419012	0.447471	0.29654	0.357893	0.382132	0.341033	0.407152	0.148528	0.479071	0.0772281	0.125971	0.216778	0.267658	0.40591	0.477981
y-axis	0.455604	0.405021	0.470184	0.346779	0.372124	0.604151	0.318531	0.339464	0.44436	0.371053	0.502377	0.655708	0.500664	0.418205	0.445712	0.295697	0.391307	0.353786	0.317211	0.400778	0.141829	0.446969	0.0780112	0.12378	0.23933	0.260839	0.395471	0.483912
Figure 2D right panel
violin plot	-0.0248889	0.00305964	-0.0173875	-0.00647773	0.0146569	0.0196454	-0.00890461	-0.0453669	0.0116729	-0.00554087	0.00818261	-0.0065631	0.0268788	-0.000807136	-0.00175918	-0.000843613	0.0334142	-0.0283457	-0.0238215	-0.00637462	-0.00669866	-0.0321019	0.000783163	-0.00219027	0.0225518	-0.00681875	-0.010439	0.00593057

## Sheet: Fig2_E
Description
Rows = condition
Columns: connected points
Figure 2E
blue points	0.353256	0.341033	0.0772281	0.125971	0.216778	0.267658	0.40591	0.477981
green points	0.346779	0.317211	0.0780112	0.12378	0.23933	0.260839	0.395471	0.483912
gray points	0.414219	0.270888	0.105089	0.166616	0.122224	0.23927	0.405688	0.462208
