# Supplementary material for: Distinct neural mechanisms construct classical versus extraclassical inhibitory surrounds in an inhibitory nucleus in the midbrain attention network
Source: Nat Commun. 2023 Jun 9;14:3400. doi: 10.1038/s41467-023-39073-5 (PMC10256684; doi:10.1038/s41467-023-39073-5)
Supplement: Supplementary file 3 — Source Data [file 41467_2023_39073_MOESM3_ESM.zip › Fig3_SourceData.xlsx]

## Sheet: Fig3_C
Description:
X-axis = spike times
Y-axis = repetition and bar length
Figure 3C left panel
x-axis	-493.61	-492.545	-490.948	-489.35	-452.077	-449.947	-445.155	-442.492	-414.271	-359.958	-306.71	-302.982	-300.852	-294.463	66.0262	107.027	109.157	110.755	129.924	132.586	135.249	136.846	145.898	148.561	160.808	163.47	180.509	182.107	183.704	185.302	186.899	197.549	199.679	202.874	207.133	208.731	210.861	212.458	217.783	226.835	229.498	233.757	238.017	240.68	244.407	253.459	255.589	257.719	259.316
y-axis	0	0	0	0	0	0	0	0	0	0	0	0	0	0	0	0	0	0	0	0	0	0	0	0	0	0	0	0	0	0	0	0	0	0	0	0	0	0	0	0	0	0	0	0	0	0	0	0	0
Figure 3C right panel (1st half, too long for excel)
x-axis	-390.842	-322.684	-320.554	-317.892	-312.035	-249.202	-189.564	-185.304	-153.888	-148.031	-144.303	-142.706	-132.056	-123.537	-120.342	-119.277	-117.679	-115.017	-112.887	-109.16	-106.497	-103.835	-97.9776	-95.3152	-93.1853	-83.6006	-80.4058	-75.6134	-72.951	-69.2237	-59.1066	-54.8467	-51.6518	-46.327	-42.5997	-39.4048	-30.3526	-17.5731	-9.05344	-6.39104	-3.72864	-1.59872	0.5312	2.66112	4.79104	6.92096	9.05088	12.2458	15.9731
y-axis	0	0	0	0	0	0	0	0	0	0	0	0	0	0	0	0	0	0	0	0	0	0	0	0	0	0	0	0	0	0	0	0	0	0	0	0	0	0	0	0	0	0	0	0	0	0	0	0	0
Figure 3C right panel (2nd half, too long for excel)
x-axis	-124.602	-117.147	-112.887	-111.29	-108.627	-104.9	-94.2502	-86.263	-84.1331	-82.5357	-80.9382	-72.4186	-68.6912	-54.3142	-47.392	-37.2749	-32.4826	-30.8851	-28.7552	-5.32608	17.5706	37.8048	62.2989	63.8963	71.8835	75.6109	77.7408	82.0006	84.663	87.3254	90.5203	92.6502	94.2477	96.3776	97.975	99.5725	101.17	104.365	107.027	111.82	114.482	116.612	120.339	121.937	124.067	125.132	138.444	145.898	155.483
y-axis	0.493802	0.493802	0.493802	0.493802	0.493802	0.493802	0.493802	0.493802	0.493802	0.493802	0.493802	0.493802	0.493802	0.493802	0.493802	0.493802	0.493802	0.493802	0.493802	0.493802	0.493802	0.493802	0.493802	0.493802	0.493802	0.493802	0.493802	0.493802	0.493802	0.493802	0.493802	0.493802	0.493802	0.493802	0.493802	0.493802	0.493802	0.493802	0.493802	0.493802	0.493802	0.493802	0.493802	0.493802	0.493802	0.493802	0.493802	0.493802	0.493802
[truncated: 5,000 more columns]

## Sheet: Fig3_D
Description
Rows = repetitions
Max normalized column means + SE plotted in 3D
Figure 3D x-axis
0.5	3.5	6.5	9.5	12.5	15.5	18.5	21.5	24.5	27.5	30.5	33.5	36.5		0.5	3.5	6.5	9.5	12.5	15.5	18.5	21.5	24.5	27.5	30.5	33.5	36.5
Figure 3D blue data														Figure 3D green data
106.189	176.777	117.953	47.3652	247.365	188.542	106.189	59.1299	70.8946	117.953	47.3652	82.6593	106.189		152.083	281.495	257.966	93.2598	93.2598	375.613	234.436	105.025	305.025	175.613	234.436	116.789	305.025
153.248	106.189	165.012	129.718	129.718	94.424	176.777	12.0711	117.953	153.248	94.424	106.189	106.189		293.26	81.4951	234.436	305.025	210.907	34.4363	222.672	69.7304	57.9657	257.966	140.319	175.613	305.025
129.718	235.6	176.777	106.189	188.542	153.248	129.718	270.895	188.542	70.8946	129.718	129.718	176.777		46.201	269.73	175.613	281.495	152.083	257.966	352.083	210.907	93.2598	175.613	257.966	163.848	281.495
200.306	141.483	129.718	270.895	259.13	259.13	141.483	294.424	117.953	117.953	259.13	106.189	59.1299		69.7304	187.377	210.907	-47.9167	163.848	199.142	163.848	34.4363	199.142	105.025	175.613	222.672	-47.9167
117.953	165.012	188.542	223.836	223.836	47.3652	176.777	212.071	59.1299	117.953	141.483	200.306	106.189		57.9657	93.2598	293.26	222.672	116.789	105.025	234.436	246.201	269.73	199.142	163.848	293.26	269.73
117.953	223.836	153.248	282.659	223.836	70.8946	247.365	188.542	153.248	223.836	106.189	12.0711	235.6		163.848	116.789	199.142	163.848	163.848	187.377	199.142	246.201	175.613	187.377	352.083	199.142	93.2598
59.1299	176.777	165.012	212.071	282.659	235.6	235.6	59.1299	200.306	259.13	70.8946	153.248	188.542		152.083	257.966	152.083	246.201	187.377	316.789	210.907	152.083	222.672	222.672	246.201	210.907	234.436
188.542	141.483	141.483	129.718	117.953	353.248	82.6593	82.6593	247.365	153.248	117.953	165.012	200.306		187.377	163.848	281.495	246.201	93.2598	46.201	81.4951	140.319	199.142	140.319	163.848	234.436	222.672
165.012	106.189	153.248	247.365	141.483	317.953	59.1299	117.953	259.13	235.6	176.777	188.542	129.718		175.613	316.789	105.025	57.9657	163.848	305.025	199.142	281.495	316.789	257.966	234.436	175.613	199.142
35.6005	141.483	188.542	223.836	176.777	165.012	129.718	188.542	176.777	165.012	59.1299	165.012	106.189		34.4363	46.201	93.2598	116.789	199.142	234.436	140.319	152.083	128.554	152.083	222.672	105.025	128.554
82.6593	141.483	106.189	47.3652	117.953	188.542	12.0711	165.012	70.8946	153.248	165.012	129.718	188.542		46.201	187.377	269.73	246.201	93.2598	128.554	246.201	81.4951	210.907	234.436	175.613	57.9657	210.907
212.071	176.777	141.483	165.012	141.483	270.895	176.777	106.189	117.953	176.777	165.012	12.0711	82.6593		128.554	199.142	57.9657	316.789	246.201	163.848	93.2598	128.554	187.377	199.142	269.73	234.436	293.26
59.1299	212.071	NaN	188.542	188.542	176.777	106.189	117.953	212.071	259.13	94.424	106.189	35.6005		57.9657	269.73	210.907	293.26	-0.857843	81.4951	140.319	210.907	257.966	140.319	69.7304	281.495	257.966
94.424	176.777	NaN	200.306	129.718	141.483	106.189	35.6005	259.13	82.6593	70.8946	70.8946	141.483		199.142	246.201	105.025	163.848	222.672	163.848	93.2598	340.319	257.966	234.436	199.142	116.789	210.907
35.6005	NaN	NaN	153.248	247.365	235.6	223.836	141.483	70.8946	176.777	NaN	NaN	176.777		293.26	69.7304	234.436	234.436	210.907	222.672	128.554	152.083	NaN	293.26	116.789	210.907	105.025

## Sheet: Fig3_E
Description
Scatter and violin plots
Figure 3E left panel
x-axis	0.441946	0.35561	0.382229	0.248829	0.412563	0.308152	0.302856	0.404599	0.463024	0.434006	0.381416	0.306664	0.390125	0.315191
y-axis	0.0392799	0.0402755	0.256373	0.162577	0.182381	0.1698	0.123474	0.151086	0.401373	0.186233	0.189457	0.126784	0.257617	0.178823
Figure 3E right panel
violin plot	-0.402666	-0.315335	-0.125856	-0.0862514	-0.230182	-0.138352	-0.179383	-0.253513	-0.0616516	-0.247773	-0.191959	-0.179879	-0.132509	-0.136368

## Sheet: Fig3_F
Description
Rows = condition
Columns: connected points
Figure 3F
blue points	0.441946	0.35561	0.382229	0.248829	0.412563	0.308152	0.302856	0.404599	0.434006	0.381416	0.306664	0.390125	0.315191
green points	0.0392799	0.0402755	0.256373	0.162577	0.182381	0.1698	0.123474	0.151086	0.186233	0.189457	0.126784	0.257617	0.178823
gray points	0.25703	0.278256	0.409061	0.27313	0.343539	0.29096	0.258832	0.216253	0.40488	0.463222	0.257751	0.315146	0.18952

## Sheet: Fig3_G
Description:
X-axis = spike times
Y-axis = repetition and bar length
Figure 3G left panel (1st half, too long for excel)
x-axis	-499.468	-498.403	-496.273	-493.078	-491.48	-473.376	-471.779	-454.207	-414.803	-411.076	-392.439	-328.541	-165.603	62.8314	94.7802	101.702	103.832	105.962	107.027	109.157	124.599	127.794	129.391	130.989	144.301	146.963	148.028	154.95	156.548	176.25	177.847	179.977	182.639	183.704	191.692	193.821	195.419	198.081	209.263	210.861	212.991	214.588	228.965	230.563	235.355	245.472	249.199	250.797	252.394
y-axis	0	0	0	0	0	0	0	0	0	0	0	0	0	0	0	0	0	0	0	0	0	0	0	0	0	0	0	0	0	0	0	0	0	0	0	0	0	0	0	0	0	0	0	0	0	0	0	0	0
Figure 3G left panel (2nd half, too long for excel)
x-axis	104.897	107.56	109.157	129.391	144.833	154.95	175.185	177.315	192.756	205.536	207.666	219.38	222.043	227.368	242.277	247.602	250.264	266.239	269.966	291.265	299.252	303.512	316.292	322.149	324.279	342.916	345.578	347.708	358.358	372.735	387.644	390.307	420.125	438.23	505.855	514.907	577.74	586.259	588.389	630.455	636.845	666.131	683.171	711.924	748.666	-287.008	-268.371	-256.124	-231.098
y-axis	0.414256	0.414256	0.414256	0.414256	0.414256	0.414256	0.414256	0.414256	0.414256	0.414256	0.414256	0.414256	0.414256	0.414256	0.414256	0.414256	0.414256	0.414256	0.414256	0.414256	0.414256	0.414256	0.414256	0.414256	0.414256	0.414256	0.414256	0.414256	0.414256	0.414256	0.414256	0.414256	0.414256	0.414256	0.414256	0.414256	0.414256	0.414256	0.414256	0.414256	0.414256	0.414256	0.414256	0.414256	0.414256	0.418388	0.418388	0.418388	0.418388
Figure 3G right panel (1 of 3, too long for excel)
x-axis	-481.896	-466.454	-458.467	-378.595	-360.49	-329.074	-324.814	-322.152	-316.294	-197.019	-186.369	-184.239	-181.577	-179.447	-169.33	-167.2	-165.603	-159.213	-157.615	-156.018	-152.823	-147.498	-143.238	-136.316	-129.926	-124.069	-122.472	-117.147	-115.017	-112.887	-111.29	-109.692	-105.965	-93.1853	-89.4579	-85.1981	-83.6006	-80.4058	-77.2109	-52.1843	-49.5219	-47.9245	-45.2621	-39.9373	-35.145	-33.5475	-32.4826	-28.2227	-26.6253
y-axis	0	0	0	0	0	0	0	0	0	0	0	0	0	0	0	0	0	0	0	0	0	0	0	0	0	0	0	0	0	0	0	0	0	0	0	0	0	0	0	0	0	0	0	0	0	0	0	0	0
Figure 3G right panel (2 of 3, too long for excel)
x-axis	531.946	547.921	559.103	575.61	601.701	606.493	607.558	610.221	611.818	616.078	623	624.598	630.455	633.65	635.78	637.377	642.17	646.429	658.144	660.274	661.871	665.599	670.391	671.456	673.586	678.911	694.353	697.015	698.612	709.795	711.924	713.522	716.717	722.574	737.484	743.341	746.003	747.601	749.198	-472.844	-468.584	-466.986	-465.921	-462.194	-448.882	-446.752	-434.505	-432.375	-419.063
y-axis	0.318182	0.318182	0.318182	0.318182	0.318182	0.318182	0.318182	0.318182	0.318182	0.318182	0.318182	0.318182	0.318182	0.318182	0.318182	0.318182	0.318182	0.318182	0.318182	0.318182	0.318182	0.318182	0.318182	0.318182	0.318182	0.318182	0.318182	0.318182	0.318182	0.318182	0.318182	0.318182	0.318182	0.318182	0.318182	0.318182	0.318182	0.318182	0.318182	0.322314	0.322314	0.322314	0.322314	0.322314	0.322314	0.322314	0.322314	0.322314	0.322314
Figure 3G right panel (3 of 3, too long for excel)
x-axis	-64.4314	-58.0416	-52.1843	-50.5869	-48.9894	-46.8595	-22.3654	-6.39104	-4.7936	-2.66368	5.856	20.7654	27.6877	37.8048	51.1168	53.7792	55.9091	57.5066	61.2339	70.8186	88.9229	93.1827	96.3776	97.975	100.637	102.767	104.365	105.43	108.092	109.157	119.807	120.872	124.599	126.729	134.716	138.444	142.171	144.301	145.898	147.496	150.158	168.262	172.522	174.12	189.562	193.289	201.809	205.536	207.666
y-axis	0.665289	0.665289	0.665289	0.665289	0.665289	0.665289	0.665289	0.665289	0.665289	0.665289	0.665289	0.665289	0.665289	0.665289	0.665289	0.665289	0.665289	0.665289	0.665289	0.665289	0.665289	0.665289	0.665289	0.665289	0.665289	0.665289	0.665289	0.665289	0.665289	0.665289	0.665289	0.665289	0.665289	0.665289	0.665289	0.665289	0.665289	0.665289	0.665289	0.665289	0.665289	0.665289	0.665289	0.665289	0.665289	0.665289	0.665289	0.665289	0.665289
[truncated: 5,000 more columns]

## Sheet: Fig3_H
Description
Rows = repetitions
Max normalized column means + SE plotted in 3H
Figure 3H x-axis
0.5	3.5	6.5	9.5	12.5	15.5	18.5	21.5	24.5	27.5	30.5	33.5	36.5		0.5	3.5	6.5	9.5	12.5	15.5	18.5	21.5	24.5	27.5	30.5	33.5	36.5
Figure 3H blue data														Figure 3H green data
133.15	121.385	133.15	97.8554	168.444	97.8554	62.5613	50.7966	50.7966	121.385	62.5613	97.8554	74.326		105.331	152.39	211.213	93.5662	117.096	175.919	199.449	140.625	222.978	105.331	164.154	70.0368	164.154
109.62	109.62	215.502	97.8554	86.0907	62.5613	144.914	-8.02696	109.62	109.62	39.0319	97.8554	62.5613		211.213	140.625	152.39	211.213	175.919	22.9779	140.625	164.154	128.86	211.213	46.5074	128.86	175.919
86.0907	239.032	180.208	97.8554	191.973	86.0907	109.62	156.679	156.679	15.5025	121.385	62.5613	62.5613		81.8015	187.684	222.978	211.213	140.625	199.449	199.449	187.684	93.5662	152.39	152.39	175.919	211.213
203.738	121.385	180.208	250.797	180.208	168.444	97.8554	215.502	97.8554	74.326	180.208	62.5613	121.385		81.8015	117.096	211.213	211.213	187.684	164.154	140.625	93.5662	117.096	199.449	152.39	211.213	140.625
74.326	215.502	121.385	274.326	180.208	86.0907	121.385	133.15	62.5613	39.0319	50.7966	74.326	121.385		105.331	93.5662	187.684	152.39	128.86	34.7426	140.625	187.684	187.684	199.449	140.625	175.919	70.0368
144.914	144.914	180.208	227.267	203.738	39.0319	133.15	121.385	86.0907	74.326	39.0319	74.326	97.8554		211.213	140.625	152.39	152.39	187.684	152.39	175.919	152.39	140.625	128.86	187.684	93.5662	117.096
121.385	215.502	133.15	133.15	168.444	215.502	62.5613	39.0319	203.738	144.914	74.326	74.326	86.0907		140.625	246.507	164.154	175.919	164.154	175.919	117.096	140.625	187.684	211.213	81.8015	81.8015	140.625
144.914	133.15	86.0907	97.8554	74.326	168.444	74.326	62.5613	121.385	86.0907	15.5025	133.15	50.7966		117.096	187.684	246.507	70.0368	46.5074	70.0368	93.5662	140.625	46.5074	117.096	152.39	211.213	175.919
156.679	62.5613	156.679	133.15	133.15	274.326	74.326	74.326	97.8554	74.326	97.8554	74.326	74.326		152.39	246.507	117.096	164.154	117.096	222.978	81.8015	175.919	140.625	128.86	93.5662	152.39	105.331
3.73775	168.444	144.914	191.973	133.15	97.8554	-8.02696	121.385	86.0907	74.326	97.8554	74.326	74.326		58.2721	81.8015	128.86	246.507	70.0368	175.919	152.39	58.2721	175.919	93.5662	152.39	105.331	152.39
86.0907	144.914	203.738	86.0907	74.326	109.62	133.15	133.15	62.5613	50.7966	15.5025	62.5613	86.0907		70.0368	105.331	199.449	199.449	93.5662	93.5662	164.154	152.39	199.449	164.154	140.625	81.8015	164.154
215.502	274.326	180.208	86.0907	121.385	191.973	62.5613	133.15	62.5613	121.385	74.326	50.7966	86.0907		128.86	222.978	105.331	187.684	140.625	152.39	128.86	140.625	128.86	128.86	105.331	187.684	175.919
97.8554	180.208	97.8554	50.7966	144.914	144.914	74.326	15.5025	121.385	109.62	74.326	NaN	74.326		105.331	270.037	117.096	152.39	46.5074	58.2721	222.978	93.5662	128.86	211.213	128.86	164.154	105.331
39.0319	144.914	156.679	262.561	144.914	74.326	97.8554	-8.02696	121.385	39.0319	39.0319	NaN	109.62		175.919	175.919	140.625	58.2721	140.625	128.86	117.096	187.684	164.154	117.096	187.684	270.037	117.096
50.7966	NaN	NaN	109.62	168.444	133.15	NaN	97.8554	50.7966	NaN	97.8554	NaN	NaN		281.801	81.8015	175.919	NaN	222.978	234.743	164.154	117.096	NaN	234.743	NaN	152.39	NaN

## Sheet: Fig3_I
Description
Scatter and violin plots
Figure 3I left panel
x-axis	0.424496	0.518888	0.442088	0.341432	0.423012	0.405722	0.505205	0.410381	0.602918	0.471522	0.538745	0.252346	0.421697	0.682435
y-axis	0.126375	0.15206	0.116152	0.195639	0.290658	0.226662	0.274217	0.196595	0.435459	0.253209	0.318071	0.0985511	0.239663	0.495389
Figure 3I right panel
violin plot	-0.31557	-0.20355	-0.266077	-0.0531894	-0.121906	-0.0814898	-0.0286396	-0.208004	-0.0275651	-0.180797	-0.0633449	-0.208113	-0.150462	0.180197

## Sheet: Fig3_J
Description
Rows = condition
Columns: connected points
Figure 3J
blue points	0.424496	0.518888	0.442088	0.341432	0.423012	0.405722	0.505205	0.410381	0.471522	0.538745	0.252346	0.421697	0.682435
green points	0.126375	0.15206	0.116152	0.195639	0.290658	0.226662	0.274217	0.196595	0.253209	0.318071	0.0985511	0.239663	0.495389
gray points	0.298922	0.424405	0.410621	0.400484	0.463393	0.549167	0.325554	0.253968	0.491842	0.439868	0.277984	0.356248	0.608862
