# Supplementary material for: Distinct neural mechanisms construct classical versus extraclassical inhibitory surrounds in an inhibitory nucleus in the midbrain attention network
Source: Nat Commun. 2023 Jun 9;14:3400. doi: 10.1038/s41467-023-39073-5 (PMC10256684; doi:10.1038/s41467-023-39073-5)
Supplement: Supplementary file 3 — Source Data [file 41467_2023_39073_MOESM3_ESM.zip › Fig4_SourceData.xlsx]

## Sheet: Fig4_C
Description:
X-axis = spike times
Y-axis = repetition and azimuth index
Figure 4C left panel
x-axis	-396.166	-394.036	-391.374	-355.698	-314.697	-287.54	-240.682	38.8698	120.339	146.963	149.093	226.303	245.472	297.123	298.72	300.317	347.176	393.501	395.099	397.229	485.088	496.803	677.313	679.443	-358.893	-267.839	-181.577	34.0774	191.159	245.472	354.63	558.57	625.13	626.195	-464.856	-463.259	-461.661	-458.467	-432.375	-294.995	-292.865	-291.268	-285.943	-211.928	-125.667	5.32352	27.6877	67.0912	116.079
y-axis	0	0	0	0	0	0	0	0	0	0	0	0	0	0	0	0	0	0	0	0	0	0	0	0	0.0060241	0.0060241	0.0060241	0.0060241	0.0060241	0.0060241	0.0060241	0.0060241	0.0060241	0.0060241	0.0120482	0.0120482	0.0120482	0.0120482	0.0120482	0.0120482	0.0120482	0.0120482	0.0120482	0.0120482	0.0120482	0.0120482	0.0120482	0.0120482	0.0120482
Figure 4C right panel
x-axis	-472.844	-268.904	-121.939	-118.212	-72.951	-71.3536	-23.9629	58.039	126.196	155.483	161.873	168.795	170.925	179.444	181.574	183.704	185.834	235.887	246.004	248.134	277.421	312.032	343.448	348.773	356.76	380.189	382.852	431.84	436.1	438.23	442.49	444.087	466.984	469.114	516.504	616.078	700.742	711.924	714.054	726.834	-494.675	-398.296	-388.712	-354.633	-351.971	-209.798	-208.201	-138.446	-96.9126
y-axis	0	0	0	0	0	0	0	0	0	0	0	0	0	0	0	0	0	0	0	0	0	0	0	0	0	0	0	0	0	0	0	0	0	0	0	0	0	0	0	0	0.0060241	0.0060241	0.0060241	0.0060241	0.0060241	0.0060241	0.0060241	0.0060241	0.0060241
[truncated: 5,000 more columns]

## Sheet: Fig4_D
Description
Rows = repetitions
Column means + SE plotted in 4D
Figure 4D x-axis
-35	-30	-25	-20	-15	-10	-5	0	5		-35	-30	-25	-20	-15	-10	-5	0	5
Figure 4D dark blue data										Figure 4D light blue data
16.25	129.583	182.917	-10.4167	42.9167	56.25	56.25	-3.75	9.58333		69.5833	22.9167	22.9167	29.5833	36.25	89.5833	9.58333	16.25	-10.4167
2.91667	96.25	149.583	249.583	196.25	202.917	89.5833	-3.75	-10.4167		22.9167	49.5833	62.9167	136.25	102.917	62.9167	9.58333	2.91667	2.91667
49.5833	42.9167	-10.4167	249.583	249.583	229.583	102.917	2.91667	2.91667		-10.4167	56.25	16.25	42.9167	89.5833	162.917	62.9167	36.25	9.58333
69.5833	62.9167	136.25	-10.4167	216.25	189.583	116.25	-3.75	2.91667		49.5833	56.25	69.5833	22.9167	136.25	69.5833	2.91667	-3.75	16.25
-10.4167	102.917	229.583	222.917	62.9167	236.25	76.25	-10.4167	22.9167		-3.75	49.5833	82.9167	189.583	-10.4167	2.91667	129.583	2.91667	2.91667
56.25	102.917	82.9167	282.917	62.9167	156.25	116.25	16.25	56.25		22.9167	109.583	42.9167	256.25	29.5833	2.91667	29.5833	-3.75	2.91667
56.25	69.5833	136.25	242.917	162.917	9.58333	9.58333	22.9167	22.9167		16.25	82.9167	189.583	42.9167	62.9167	116.25	42.9167	22.9167	-10.4167
-10.4167	102.917	-10.4167	-10.4167	122.917	142.917	-10.4167	29.5833	9.58333		-10.4167	42.9167	189.583	62.9167	89.5833	196.25	22.9167	-10.4167	-10.4167
76.25	-10.4167	-10.4167	242.917	62.9167	-10.4167	-10.4167	16.25	-10.4167		56.25	82.9167	-10.4167	-10.4167	102.917	9.58333	-10.4167	-10.4167	2.91667
-10.4167	-10.4167	29.5833	-10.4167	29.5833	162.917	82.9167	-10.4167	16.25		42.9167	9.58333	-10.4167	69.5833	-10.4167	-10.4167	16.25	9.58333	9.58333
56.25	42.9167	222.917	249.583	82.9167	96.25	49.5833	49.5833	42.9167		36.25	89.5833	69.5833	76.25	82.9167	16.25	16.25	9.58333	22.9167
9.58333	109.583	116.25	256.25	256.25	176.25	102.917	42.9167	42.9167		29.5833	-10.4167	169.583	269.583	149.583	229.583	29.5833	9.58333	36.25
42.9167	129.583	182.917	-10.4167	182.917	169.583	89.5833	76.25	-10.4167		62.9167	42.9167	56.25	62.9167	162.917	156.25	109.583	-3.75	29.5833
36.25	76.25	-10.4167	289.583	269.583	256.25	29.5833	-3.75	22.9167		36.25	29.5833	269.583	182.917	116.25	49.5833	129.583	22.9167	9.58333
49.5833	29.5833	156.25	169.583	216.25	-10.4167	142.917	36.25	42.9167		9.58333	56.25	169.583	-10.4167	NaN	29.5833	176.25	NaN	NaN

## Sheet: Fig4_F
Description:
X-axis = spike times
Y-axis = repetition and azimuth index
Figure 4F left panel
x-axis	-480.831	-425.985	-422.79	-343.451	-283.281	-35.6774	-33.015	7.98592	93.7152	204.471	301.382	400.956	402.554	404.151	405.748	482.958	553.778	700.21	746.003	-468.051	-454.739	-419.063	-342.386	-338.659	-238.552	-234.292	-202.344	-44.7296	-42.5997	13.8432	43.1296	206.601	211.393	255.589	307.772	312.564	354.63	379.124	381.254	382.852	485.62	548.986	573.48	575.61	598.506	603.299	625.663	632.585	646.962
y-axis	0	0	0	0	0	0	0	0	0	0	0	0	0	0	0	0	0	0	0	0.0060241	0.0060241	0.0060241	0.0060241	0.0060241	0.0060241	0.0060241	0.0060241	0.0060241	0.0060241	0.0060241	0.0060241	0.0060241	0.0060241	0.0060241	0.0060241	0.0060241	0.0060241	0.0060241	0.0060241	0.0060241	0.0060241	0.0060241	0.0060241	0.0060241	0.0060241	0.0060241	0.0060241	0.0060241	0.0060241
Figure 4F right panel
x-axis	-482.961	-481.363	-465.921	-420.128	-377.53	-373.27	-364.75	-363.685	-360.49	-358.893	-357.828	-333.334	-331.204	-328.541	-19.1706	200.744	229.498	234.29	318.422	320.019	322.149	323.747	404.684	413.736	484.556	487.75	491.478	493.075	494.673	-462.194	-407.348	-395.634	-379.127	-347.711	-206.071	-149.096	-146.966	-79.3408	-72.4186	-67.6262	-19.703	-6.39104	-4.26112	-3.19616	27.6877	29.8176	30.8826	98.5075	223.108
y-axis	0	0	0	0	0	0	0	0	0	0	0	0	0	0	0	0	0	0	0	0	0	0	0	0	0	0	0	0	0	0.0060241	0.0060241	0.0060241	0.0060241	0.0060241	0.0060241	0.0060241	0.0060241	0.0060241	0.0060241	0.0060241	0.0060241	0.0060241	0.0060241	0.0060241	0.0060241	0.0060241	0.0060241	0.0060241	0.0060241
[truncated: 5,000 more columns]

## Sheet: Fig4_G
Description
Rows = repetitions
Column means + SE plotted in 4G
Figure 4G x-axis
-35	-30	-25	-20	-15	-10	-5	0	5		-35	-30	-25	-20	-15	-10	-5	0	5
Figure 4G purple data										Figure 4G magenta data
-3.75	42.9167	56.25	76.25	62.9167	102.917	49.5833	-3.75	36.25		9.58333	49.5833	9.58333	42.9167	9.58333	16.25	9.58333	2.91667	9.58333
9.58333	36.25	22.9167	176.25	62.9167	-10.4167	2.91667	9.58333	9.58333		9.58333	9.58333	9.58333	136.25	22.9167	16.25	16.25	-10.4167	-10.4167
42.9167	36.25	96.25	116.25	129.583	-10.4167	22.9167	29.5833	22.9167		16.25	36.25	29.5833	102.917	-10.4167	89.5833	-3.75	16.25	22.9167
2.91667	49.5833	62.9167	96.25	42.9167	76.25	16.25	36.25	22.9167		16.25	-10.4167	102.917	96.25	16.25	22.9167	-10.4167	16.25	16.25
-10.4167	36.25	142.917	169.583	89.5833	-10.4167	49.5833	22.9167	2.91667		9.58333	36.25	2.91667	89.5833	129.583	49.5833	-10.4167	9.58333	22.9167
36.25	49.5833	29.5833	136.25	122.917	82.9167	89.5833	36.25	-10.4167		9.58333	29.5833	22.9167	42.9167	2.91667	76.25	-3.75	16.25	2.91667
-10.4167	42.9167	29.5833	189.583	122.917	149.583	2.91667	2.91667	-3.75		16.25	-10.4167	69.5833	189.583	89.5833	2.91667	22.9167	16.25	29.5833
36.25	36.25	82.9167	249.583	62.9167	176.25	-3.75	2.91667	-3.75		16.25	-10.4167	176.25	136.25	29.5833	22.9167	9.58333	22.9167	-10.4167
29.5833	49.5833	89.5833	149.583	22.9167	129.583	56.25	42.9167	-10.4167		22.9167	2.91667	16.25	116.25	202.917	-10.4167	-10.4167	16.25	29.5833
22.9167	49.5833	69.5833	82.9167	76.25	136.25	62.9167	2.91667	2.91667		9.58333	36.25	-3.75	69.5833	109.583	2.91667	49.5833	16.25	42.9167
9.58333	NaN	116.25	142.917	142.917	142.917	56.25	9.58333	9.58333		16.25	22.9167	49.5833	129.583	122.917	29.5833	2.91667	-10.4167	16.25
22.9167	NaN	22.9167	116.25	82.9167	69.5833	36.25	2.91667	22.9167		NaN	16.25	89.5833	156.25	149.583	82.9167	16.25	2.91667	-3.75
29.5833	NaN	89.5833	136.25	69.5833	156.25	29.5833	62.9167	29.5833		NaN	9.58333	69.5833	216.25	109.583	82.9167	22.9167	9.58333	22.9167
42.9167	NaN	122.917	62.9167	22.9167	56.25	36.25	36.25	2.91667		NaN	22.9167	62.9167	76.25	56.25	22.9167	-10.4167	29.5833	-10.4167
16.25	NaN	142.917	176.25	116.25	-10.4167	-10.4167	9.58333	9.58333		NaN	9.58333	142.917	162.917	36.25	22.9167	29.5833	-10.4167	42.9167

## Sheet: Fig4_H
Description
Scatter plot
Figure 4H blue data
x-axis	32.6944	71.8056	105.583	160.25	147.806	137.583	69.5833	17.1389	17.5833
y-axis	28.6944	51.3611	92.6944	94.9167	81.4881	78.9167	51.8056	7.20238	8.15476
inside RF yes (1) no (0)	0	1	1	1	1	1	1	0	0
Figure 4H magenta data
x-axis	18.4722	42.9167	78.4722	138.472	82.0278	82.4722	33.1389	20.25	9.58333
y-axis	13.8258	16.6944	56.6944	117.583	71.8056	35.3611	8.69444	9.58333	14.9167
inside RF yes (1) no (0)	0	1	1	1	1	1	1	0	0

## Sheet: Fig4_I
Description
Scatter and violin plots
Figure 4I left panel
x-axis	0.406533	0.367853	0.541209	0.390205	0.576346	0.288439	0.648857	0.463898	0.188807
y-axis	1.03289	0.551427	0.90537	1.14226	0.851578	0.478827	1.10641	1.0645	0.451814
Figure 4I right panel
violin plot	0.626359	0.183573	0.364162	0.752056	0.275232	0.190389	0.457548	0.600602	0.263007

## Sheet: Fig4_J
Description
Rows = condition
Columns: connected points
Figure 4J
blue points	0.406533	0.367853	0.541209	0.390205	0.576346	0.288439	0.648857	0.463898	0.188807
green points	1.03289	0.551427	0.90537	1.14226	0.851578	0.478827	1.10641	1.0645	0.451814
gray points	0.511216	0.1299	0.32734	0.512357	0.760952	0.271181	0.74513	0.112091	0.357265
