# Supplementary material for: Distinct neural mechanisms construct classical versus extraclassical inhibitory surrounds in an inhibitory nucleus in the midbrain attention network
Source: Nat Commun. 2023 Jun 9;14:3400. doi: 10.1038/s41467-023-39073-5 (PMC10256684; doi:10.1038/s41467-023-39073-5)
Supplement: Supplementary file 3 — Source Data [file 41467_2023_39073_MOESM3_ESM.zip › FigS1_SourceData.xlsx]

## Sheet: FigS1_A
Description
Scatter and violin plots
Figure S1A left panel
x-axis	272.889	124.889	301.333	261.778	182.222	192.889	181.778	138.667	334.667	292.444	152.444	164.889	302.222	74.2222	130.667	206.667	193.333	213.778	258.667	71.5556	176	129.778	184	147.111	208.889	255.556	344	276.444	362.222	293.333	224.889	239.556	239.111	246.222	321.778	260.889	147.556	186.667	241.778	215.111
y-axis	251.556	95.1111	266.667	239.111	145.333	202.222	146.222	127.111	355.111	376	116	122.667	228.444	81.3333	109.333	193.778	200.889	208	273.778	53.3333	141.778	128	135.556	96.8889	179.111	165.778	332	274.222	376.889	304.444	218.222	284.444	192	282.222	307.111	229.333	125.778	176.889	185.778	190.222
Figure S1A right panel
violin plot	-21.3333	-29.7778	-34.6667	-22.6667	-36.8889	9.33333	-35.5556	-11.5556	20.4444	83.5556	-36.4444	-42.2222	-73.7778	7.11111	-21.3333	-12.8889	7.55556	-5.77778	15.1111	-18.2222	-34.2222	-1.77778	-48.4444	-50.2222	-29.7778	-89.7778	-12	-2.22222	14.6667	11.1111	-6.66667	44.8889	-47.1111	36	-14.6667	-31.5556	-21.7778	-9.77778	-56	-24.8889

## Sheet: FigS1_B
Description
Scatter and violin plots
Figure S1B left panel
x-axis	251.556	95.1111	266.667	239.111	145.333	202.222	146.222	127.111	355.111	376	116	122.667	228.444	81.3333	109.333	193.778	200.889	208	273.778	53.3333	141.778	128	135.556	96.8889	179.111	165.778	332	274.222	376.889	304.444	218.222	284.444	192	282.222	307.111	229.333	125.778	176.889	185.778	190.222
y-axis	NaN	NaN	NaN	NaN	NaN	NaN	NaN	NaN	281.333	NaN	110.222	NaN	NaN	NaN	NaN	NaN	NaN	NaN	NaN	NaN	NaN	NaN	NaN	NaN	172.889	176	275.556	260.889	280	281.333	192.889	235.556	179.111	227.556	279.556	209.333	92.4444	162.667	179.556	155.556
Figure S1B right panel
violin plot	NaN	NaN	NaN	NaN	NaN	NaN	NaN	NaN	-73.7778	NaN	-5.77778	NaN	NaN	NaN	NaN	NaN	NaN	NaN	NaN	NaN	NaN	NaN	NaN	NaN	-6.22222	10.2222	-56.4444	-13.3333	-96.8889	-23.1111	-25.3333	-48.8889	-12.8889	-54.6667	-27.5556	-20	-33.3333	-14.2222	-6.22222	-34.6667

## Sheet: FigS1_C
Description
Scatter and violin plots
Figure S1C left panel
x-axis	253.097	118.639	285.708	279.861	169.464	177.264	157.557	130.333	309.435	272.653	134.97	150.306	287.222	70.0556	120.25	195.208	190.208	198.153	229.167	65.3056	159.333	120.403	179.048	133.569	193.264	244.097	352.054	242.569	351.806	277.708	222.381	213.514	229.736	231.639	310.319	255.595	138.181	165.312	236.569	200.528
y-axis	238.535	83.1845	237.5	218.278	112	185.556	145.089	125.774	364.872	347.875	99.4391	113.899	218.028	71.9583	99.9583	170.089	197.764	182.054	248.778	46.0417	121.111	97.0833	123.056	87.5139	161.403	140.357	299.568	248.181	364.389	300.521	176.556	252.153	183.667	265.035	294.09	212.667	120.569	151.889	176.403	172.514
Figure S1C right panel
violin plot	-14.5625	-35.4544	-48.2083	-61.5833	-57.4643	8.29167	-12.4675	-4.55952	55.4373	75.2222	-35.5311	-36.4067	-69.1944	1.90278	-20.2917	-25.119	7.55556	-16.0992	19.6111	-19.2639	-38.2222	-23.3194	-55.9921	-46.0556	-31.8611	-103.74	-52.4851	5.61111	12.5833	22.8125	-45.8254	38.6389	-46.0694	33.3958	-16.2292	-42.9286	-17.6111	-13.4236	-60.1667	-28.0139

## Sheet: FigS1_D
Description
Scatter and violin plots
Figure S1D left panel
x-axis	238.535	83.1845	237.5	218.278	112	185.556	145.089	125.774	364.872	347.875	99.4391	113.899	218.028	71.9583	99.9583	170.089	197.764	182.054	248.778	46.0417	121.111	97.0833	123.056	87.5139	161.403	140.357	299.568	248.181	364.389	300.521	176.556	252.153	183.667	265.035	294.09	212.667	120.569	151.889	176.403	172.514
y-axis	NaN	NaN	NaN	NaN	NaN	NaN	NaN	NaN	266.75	NaN	94.5833	NaN	NaN	NaN	NaN	NaN	NaN	NaN	NaN	NaN	NaN	NaN	NaN	NaN	157.264	165.583	272.917	243.181	262.292	261.542	173.097	220.451	170.778	214.014	250.764	208.75	89.3194	143.917	172.264	130.06
Figure S1D right panel
violin plot	NaN	NaN	NaN	NaN	NaN	NaN	NaN	NaN	-98.1218	NaN	-4.85577	NaN	NaN	NaN	NaN	NaN	NaN	NaN	NaN	NaN	NaN	NaN	NaN	NaN	-4.13889	25.2262	-26.6518	-5	-102.097	-38.9792	-3.45833	-31.7014	-12.8889	-51.0208	-43.3264	-3.91667	-31.25	-7.97222	-4.13889	-42.4544
