# Supplementary material for: Distinct neural mechanisms construct classical versus extraclassical inhibitory surrounds in an inhibitory nucleus in the midbrain attention network
Source: Nat Commun. 2023 Jun 9;14:3400. doi: 10.1038/s41467-023-39073-5 (PMC10256684; doi:10.1038/s41467-023-39073-5)
Supplement: Supplementary file 3 — Source Data [file 41467_2023_39073_MOESM3_ESM.zip › FigS2_SourceData.xlsx]

## Sheet: FigS2_C
Description
Scatter and violin plots
Figure S2C left panel
x-axis	173.333	134.737	123.478	273.333	251.333	109.333	115.088	253.939	74	133.333	206.061	163.636	158	257.333	86.6667	86.1538	145	128	78.8406	113.725	151.111	105.185	257.333	248.485	210.303	142	142.857	175.333
y-axis	175.333	112.982	103.768	300	321.333	58.6667	83.5088	164.848	70.6667	106.111	184.848	144.848	150	257.333	72	84.1026	110.556	105.333	63.7681	84.7059	117.037	148.642	273.333	226.667	220.606	125.333	104.127	152.667
Figure S2C right panel
violin plot	2	-21.7544	-19.7101	26.6667	70	-50.6667	-31.5789	-89.0909	-3.33333	-27.2222	-21.2121	-18.7879	-8	0	-14.6667	-2.05128	-34.4444	-22.6667	-15.0725	-29.0196	-34.0741	43.4568	16	-21.8182	10.303	-16.6667	-38.7302	-22.6667

## Sheet: FigS2_D
Description
Scatter and violin plots
Figure S2D left panel
x-axis	175.333	112.982	103.768	300	321.333	58.6667	83.5088	164.848	70.6667	106.111	184.848	144.848	150	257.333	72	84.1026	110.556	105.333	63.7681	84.7059	117.037	148.642	273.333	226.667	220.606	125.333	104.127	152.667
y-axis	NaN	NaN	NaN	246	NaN	NaN	NaN	NaN	NaN	NaN	NaN	NaN	NaN	NaN	NaN	NaN	NaN	NaN	61.4493	NaN	NaN	NaN	190.667	199.394	186.667	96	92.6984	114.667
Figure S2D right panel
violin plot	NaN	NaN	NaN	-54	NaN	NaN	NaN	NaN	NaN	NaN	NaN	NaN	NaN	NaN	NaN	NaN	NaN	NaN	-2.31884	NaN	NaN	NaN	-82.6667	-27.2727	-33.9394	-29.3333	-11.4286	-38

## Sheet: FigS2_E
Description
Scatter and violin plots
Figure S2E left panel
x-axis	157.708	127.445	123.965	275.096	246.572	106.208	101.546	236.231	70.875	121.875	193.561	147.524	143.417	232.333	80.4167	77.8205	126.771	114.92	71.5489	108.517	135.486	101.019	241.708	234.943	214.908	136.08	137.649	161.792
y-axis	157.131	105.691	93.3514	283.333	299.367	55.5417	68.9254	156.515	62.3333	103.274	171.307	141.723	141.146	231.292	64.7083	62.2276	108.036	95.9583	55.4348	85.548	107.688	137.184	299.76	230.357	206.023	120.125	95.7937	136
Figure S2E right panel
violin plot	-0.576923	-21.7544	-30.6134	8.23718	52.795	-50.6667	-32.6206	-79.7159	-8.54167	-18.6012	-22.2538	-5.80087	-2.27083	-1.04167	-15.7083	-15.5929	-18.7351	-18.9615	-16.1141	-22.9692	-27.7976	36.1651	58.0513	-4.58604	-8.88528	-15.9545	-41.8552	-25.7917

## Sheet: FigS2_F
Description
Scatter and violin plots
Figure S2F left panel
x-axis	157.131	105.691	93.3514	283.333	299.367	55.5417	68.9254	156.515	62.3333	103.274	171.307	141.723	141.146	231.292	64.7083	62.2276	108.036	95.9583	55.4348	85.548	107.688	137.184	299.76	230.357	206.023	120.125	95.7937	136
y-axis	NaN	NaN	NaN	232.458	NaN	NaN	NaN	NaN	NaN	NaN	NaN	NaN	NaN	NaN	NaN	NaN	NaN	NaN	52.0743	NaN	NaN	NaN	206.458	187.936	170	92.875	85.4067	105.292
Figure S2F right panel
violin plot	NaN	NaN	NaN	-50.875	NaN	NaN	NaN	NaN	NaN	NaN	NaN	NaN	NaN	NaN	NaN	NaN	NaN	NaN	-3.36051	NaN	NaN	NaN	-93.3013	-42.4215	-36.0227	-27.25	-10.3869	-30.7083
