# Supplementary material for: Distinct neural mechanisms construct classical versus extraclassical inhibitory surrounds in an inhibitory nucleus in the midbrain attention network
Source: Nat Commun. 2023 Jun 9;14:3400. doi: 10.1038/s41467-023-39073-5 (PMC10256684; doi:10.1038/s41467-023-39073-5)
Supplement: Supplementary file 3 — Source Data [file 41467_2023_39073_MOESM3_ESM.zip › FigS3_SourceData.xlsx]

## Sheet: FigS3_A
Description
Rows = condition
Columns: connected points
Figure S3A
blue points	5.20833	11.4583	13.5417	19.7917	17.7083	8.33333	15.625	12.5	10.4167	8.33333	28.125	26.0417	30.2083
green points	27.0833	51.0417	69.7917	35.4167	39.5833	70.3125	56.25	58.3333	70.3125	29.1667	46.875	58.3333	42.7083
gray points	7.29167	10.4167	6.25	14.5833	18.75	13.5417	19.7917	21.875	13.5417	9.375	18.75	23.9583	15.625

## Sheet: FigS3_B
Description
Rows = condition
Columns: connected points
Figure S3B
blue points	16.6667	18.75	10.4167	7.29167	6.25	8.33333	3.125	12.5	15.625	10.4167	39.5833	18.75	5.20833
green points	52.0833	61.4583	34.375	46.3542	58.3333	41.6667	11.4583	47.9167	41.6667	27.0833	100	61.4583	14.5833
gray points	17.7083	14.5833	9.375	9.375	6.25	4.16667	4.16667	21.875	12.5	12.5	40.625	27.0833	10.4167

## Sheet: FigS3_C
Description
Rows = condition
Columns: connected points
Figure S3C
blue points	110.417	193.248	193.95	218.165	158.173	225.744	340.357	223.194	207.477	152.879	303.661	276.414	181.355
green points	109.107	205.865	150.475	112.804	166.667	255.903	261.607	141.426	274.871	155.682	170.268	212.544	159.252
gray points	82.7083	154.289	154.842	152.083	174.653	235.176	333.979	137.014	237.796	160.928	215.129	230.099	251.803

## Sheet: FigS3_D
Description
Rows = condition
Columns: connected points
Figure S3D
blue points	118.599	162.561	102.142	187.86	134.474	198.81	82.5893	114.167	193.476	178.333	400.595	250.133	85.9667
green points	172.271	168.86	123.975	177.708	211.242	207.738	57.1131	131.528	230.954	119.47	350.659	259.071	101.2
gray points	110.23	142.251	129.418	222.146	209.938	174.097	66.3095	153.125	171.248	165.1	380.017	275.779	107.45
