# Supplementary material for: Distinct neural mechanisms construct classical versus extraclassical inhibitory surrounds in an inhibitory nucleus in the midbrain attention network
Source: Nat Commun. 2023 Jun 9;14:3400. doi: 10.1038/s41467-023-39073-5 (PMC10256684; doi:10.1038/s41467-023-39073-5)
Supplement: Supplementary file 3 — Source Data [file 41467_2023_39073_MOESM3_ESM.zip › FigS4_SourceData.xlsx]

## Sheet: FigS4_A
Description:
X-axis = spike times
Y-axis = repetition and azimuth index
Figure S4A top panel
x-axis	-497.338	-245.475	-60.704	100.105	120.339	122.469	173.587	197.549	199.679	215.653	217.783	219.913	221.51	227.9	233.225	241.212	259.849	261.446	274.758	276.356	280.616	293.928	295.525	297.655	303.512	313.629	315.227	321.617	323.214	324.812	326.409	328.539	339.188	343.448	347.176	496.27	510.115	666.664	673.586	691.69	-426.518	-413.206	-384.452	-378.062	-375.4	-360.49	-318.424	-267.839	-265.709
y-axis	0.463855	0.463855	0.463855	0.463855	0.463855	0.463855	0.463855	0.463855	0.463855	0.463855	0.463855	0.463855	0.463855	0.463855	0.463855	0.463855	0.463855	0.463855	0.463855	0.463855	0.463855	0.463855	0.463855	0.463855	0.463855	0.463855	0.463855	0.463855	0.463855	0.463855	0.463855	0.463855	0.463855	0.463855	0.463855	0.463855	0.463855	0.463855	0.463855	0.463855	0.46988	0.46988	0.46988	0.46988	0.46988	0.46988	0.46988	0.46988	0.46988
Figure S4 bottom panel
x-axis	-438.765	-411.608	-77.7434	-68.1587	17.5706	95.8451	116.612	118.742	138.444	187.964	271.564	302.98	306.175	321.084	366.345	441.957	667.729	711.924	731.094	-489.35	-486.688	-383.387	-345.048	-342.386	-242.812	-209.266	-178.382	-169.862	-3.72864	5.32352	49.5194	141.106	168.795	171.99	176.25	224.705	243.342	256.122	396.164	412.671	529.816	633.65	679.976	712.989	-252.929	-185.837	-136.316	-19.1706	-3.72864
y-axis	0.463855	0.463855	0.463855	0.463855	0.463855	0.463855	0.463855	0.463855	0.463855	0.463855	0.463855	0.463855	0.463855	0.463855	0.463855	0.463855	0.463855	0.463855	0.463855	0.46988	0.46988	0.46988	0.46988	0.46988	0.46988	0.46988	0.46988	0.46988	0.46988	0.46988	0.46988	0.46988	0.46988	0.46988	0.46988	0.46988	0.46988	0.46988	0.46988	0.46988	0.46988	0.46988	0.46988	0.46988	0.475904	0.475904	0.475904	0.475904	0.475904
[truncated: 779 more columns]

## Sheet: FigS4_B
Description
Bar plot
Figure S4B left panel
baseline	78.3333	118.333	145	65	71.6667	171.667	118.333	38.3333	-8.33333	98.3333	25	118.333	31.6667	65	151.667
inactivation	13.75	40.4167	40.4167	27.0833	27.0833	47.0833	20.4167	27.0833	7.08333	13.75	13.75	33.75	27.0833	27.0833	13.75

## Sheet: FigS4_C
Description
Rows = condition
Columns: connected points
Figure S4C
blue points	115.153	222.232	162.783	223.789	185.074	242.23	207.148	46.5414	38.5633
magenta points	28.5578	37.2481	15.9137	0	0.825397	24.5432	24.2133	20.9792	5.21854
gray points	97.9242	193.733	70.9258	139.437	164.343	183.893	152.874	36.9341	31.1512

## Sheet: FigS4_D
Description
Rows = repetitions
Column means + SE plotted in S4D
Figure S4D x-axis
-15	-10	-5	0	5	10	15	20	25	30	35	40	45	50	55	60	65		-15	-10	-5	0	5	10	15	20	25	30	35	40	45	50	55	60	65
Figure S4D blue data																		Figure S4D magenta data
26.0417	6.04167	26.0417	6.04167	139.375	246.042	126.042	46.0417	-0.625	6.04167	-7.29167	-7.29167	-0.625	-7.29167	-7.29167	6.04167	26.0417		-7.29167	-7.29167	-7.29167	6.04167	126.042	166.042	146.042	26.0417	-0.625	-0.625	-7.29167	6.04167	6.04167	-7.29167	-7.29167	32.7083	6.04167
-7.29167	-0.625	-0.625	52.7083	46.0417	199.375	26.0417	32.7083	12.7083	-7.29167	-0.625	-7.29167	-0.625	-7.29167	-7.29167	6.04167	46.0417		6.04167	-0.625	-0.625	-0.625	119.375	259.375	126.042	6.04167	12.7083	-0.625	-7.29167	-7.29167	-0.625	-0.625	-0.625	19.375	-0.625
-7.29167	-0.625	19.375	6.04167	112.708	312.708	72.7083	72.7083	-0.625	-7.29167	-7.29167	-7.29167	-0.625	-7.29167	-7.29167	6.04167	-0.625		12.7083	-0.625	-0.625	6.04167	106.042	192.708	46.0417	6.04167	12.7083	-7.29167	-7.29167	6.04167	-7.29167	6.04167	-7.29167	-0.625	19.375
-0.625	6.04167	-0.625	46.0417	132.708	252.708	79.375	32.7083	26.0417	-0.625	-0.625	-7.29167	-7.29167	-7.29167	-7.29167	6.04167	-7.29167		-7.29167	19.375	-0.625	46.0417	46.0417	139.375	179.375	26.0417	6.04167	-7.29167	-0.625	-7.29167	-7.29167	6.04167	-0.625	-7.29167	12.7083
26.0417	6.04167	6.04167	26.0417	92.7083	299.375	32.7083	72.7083	-0.625	-7.29167	-0.625	-7.29167	-7.29167	-7.29167	-7.29167	-7.29167	26.0417		-0.625	19.375	-0.625	19.375	72.7083	166.042	106.042	-0.625	-0.625	19.375	6.04167	-7.29167	-0.625	-0.625	12.7083	12.7083	-7.29167
-0.625	19.375	-0.625	26.0417	106.042	226.042	92.7083	59.375	6.04167	-7.29167	-0.625	-0.625	-7.29167	-7.29167	-7.29167	19.375	59.375		-7.29167	-7.29167	-7.29167	26.0417	66.0417	312.708	19.375	6.04167	26.0417	-7.29167	-7.29167	-7.29167	-0.625	-7.29167	26.0417	6.04167	-7.29167
-0.625	-7.29167	26.0417	32.7083	92.7083	239.375	72.7083	26.0417	-0.625	-7.29167	6.04167	-7.29167	-7.29167	-7.29167	-7.29167	6.04167	-0.625		-7.29167	12.7083	6.04167	19.375	86.0417	292.708	166.042	6.04167	-7.29167	6.04167	-0.625	6.04167	-7.29167	-0.625	-0.625	6.04167	32.7083
-0.625	-7.29167	6.04167	52.7083	52.7083	272.708	52.7083	46.0417	12.7083	-7.29167	6.04167	-0.625	-7.29167	-7.29167	-7.29167	6.04167	12.7083		-0.625	-0.625	-0.625	32.7083	199.375	226.042	119.375	19.375	19.375	-0.625	-7.29167	-0.625	-7.29167	6.04167	6.04167	6.04167	6.04167
-0.625	6.04167	32.7083	52.7083	172.708	166.042	46.0417	52.7083	12.7083	-7.29167	-0.625	-0.625	-0.625	-7.29167	-7.29167	12.7083	-7.29167		-7.29167	-7.29167	-7.29167	-0.625	52.7083	192.708	52.7083	12.7083	-0.625	6.04167	-0.625	-7.29167	-7.29167	-7.29167	6.04167	-7.29167	-7.29167
-7.29167	26.0417	-0.625	79.375	99.375	299.375	126.042	12.7083	6.04167	-0.625	-7.29167	-7.29167	-7.29167	-7.29167	-7.29167	26.0417	26.0417		-7.29167	-7.29167	6.04167	19.375	126.042	259.375	86.0417	32.7083	19.375	-7.29167	-0.625	-7.29167	-7.29167	-0.625	19.375	-0.625	12.7083
6.04167	-0.625	6.04167	26.0417	52.7083	259.375	59.375	26.0417	12.7083	-0.625	-0.625	-7.29167	-7.29167	-7.29167	-7.29167	-0.625	6.04167		-7.29167	-7.29167	-0.625	39.375	59.375	239.375	99.375	19.375	-0.625	-0.625	-7.29167	-0.625	-7.29167	-7.29167	12.7083	-7.29167	6.04167
12.7083	19.375	19.375	19.375	132.708	212.708	72.7083	59.375	12.7083	6.04167	-7.29167	-7.29167	-7.29167	-7.29167	-7.29167	12.7083	-0.625		-0.625	-7.29167	-7.29167	12.7083	72.7083	192.708	79.375	26.0417	-7.29167	-7.29167	-7.29167	-7.29167	-0.625	-0.625	6.04167	12.7083	12.7083
12.7083	-0.625	-0.625	32.7083	159.375	206.042	66.0417	26.0417	6.04167	6.04167	-0.625	-7.29167	-0.625	NaN	-7.29167	-0.625	6.04167		19.375	6.04167	-0.625	12.7083	46.0417	232.708	66.0417	39.375	-7.29167	-7.29167	-7.29167	-7.29167	-7.29167	-7.29167	39.375	26.0417	-0.625
-0.625	-0.625	6.04167	19.375	92.7083	266.042	92.7083	59.375	6.04167	-7.29167	19.375	-7.29167	6.04167	NaN	NaN	-7.29167	12.7083		19.375	-7.29167	19.375	6.04167	119.375	279.375	39.375	26.0417	19.375	-0.625	-7.29167	-7.29167	-7.29167	-7.29167	-0.625	-7.29167	NaN
NaN	NaN	6.04167	19.375	52.7083	246.042	86.0417	26.0417	NaN	-7.29167	6.04167	-0.625	6.04167	NaN	NaN	NaN	39.375		-0.625	NaN	NaN	-0.625	72.7083	299.375	39.375	NaN	-0.625	NaN	NaN	-7.29167	-7.29167	-0.625	19.375	19.375	NaN

## Sheet: FigS4_E
Description
Rows = repetitions
Column means + SE plotted in S4E
Figure S4E x-axis
-15	-10	-5	0	5	10	15	20	25	30	35	40	45	50	55	60	65		-15	-10	-5	0	5	10	15	20	25	30	35	40	45	50	55	60	65
Figure S4E blue data																		Figure S4E magenta data
-4.79167	1.875	15.2083	-4.79167	-11.4583	15.2083	15.2083	-4.79167	21.875	15.2083	88.5417	128.542	168.542	121.875	308.542	1.875	8.54167		-3.125	-3.125	-3.125	-3.125	-3.125	3.54167	-3.125	10.2083	3.54167	10.2083	36.875	43.5417	16.875	-3.125	10.2083	-3.125	3.54167
-11.4583	21.875	15.2083	1.875	1.875	-11.4583	-4.79167	1.875	15.2083	21.875	28.5417	81.875	115.208	101.875	241.875	8.54167	-4.79167		-3.125	-3.125	-3.125	-3.125	-3.125	-3.125	3.54167	-3.125	-3.125	10.2083	10.2083	3.54167	36.875	3.54167	3.54167	-3.125	-3.125
1.875	1.875	21.875	1.875	8.54167	8.54167	1.875	15.2083	8.54167	21.875	41.875	148.542	155.208	188.542	295.208	28.5417	15.2083		-3.125	-3.125	3.54167	-3.125	3.54167	-3.125	-3.125	-3.125	-3.125	-3.125	3.54167	16.875	30.2083	3.54167	3.54167	10.2083	-3.125
48.5417	8.54167	15.2083	1.875	1.875	1.875	-4.79167	1.875	15.2083	15.2083	68.5417	35.2083	168.542	261.875	181.875	321.875	1.875		3.54167	3.54167	3.54167	-3.125	-3.125	3.54167	-3.125	3.54167	-3.125	3.54167	16.875	10.2083	10.2083	-3.125	-3.125	-3.125	-3.125
8.54167	15.2083	21.875	-4.79167	-4.79167	1.875	21.875	-4.79167	15.2083	21.875	28.5417	81.875	155.208	121.875	155.208	228.542	-11.4583		3.54167	-3.125	3.54167	-3.125	-3.125	-3.125	-3.125	-3.125	-3.125	-3.125	3.54167	23.5417	10.2083	-3.125	3.54167	10.2083	10.2083
-4.79167	1.875	8.54167	21.875	-4.79167	1.875	15.2083	8.54167	8.54167	15.2083	61.875	101.875	148.542	195.208	208.542	15.2083	35.2083		-3.125	3.54167	3.54167	-3.125	-3.125	-3.125	-3.125	-3.125	3.54167	-3.125	-3.125	10.2083	10.2083	3.54167	-3.125	3.54167	3.54167
15.2083	-4.79167	8.54167	1.875	21.875	1.875	15.2083	8.54167	8.54167	41.875	75.2083	8.54167	101.875	201.875	195.208	41.875	28.5417		10.2083	-3.125	-3.125	3.54167	-3.125	-3.125	-3.125	-3.125	3.54167	-3.125	-3.125	3.54167	63.5417	16.875	3.54167	10.2083	-3.125
15.2083	28.5417	15.2083	15.2083	1.875	-4.79167	8.54167	8.54167	8.54167	15.2083	8.54167	95.2083	175.208	255.208	241.875	-4.79167	21.875		10.2083	-3.125	-3.125	-3.125	-3.125	-3.125	-3.125	3.54167	3.54167	3.54167	-3.125	30.2083	23.5417	10.2083	3.54167	10.2083	3.54167
68.5417	55.2083	1.875	1.875	1.875	8.54167	1.875	-4.79167	28.5417	8.54167	35.2083	61.875	148.542	115.208	201.875	15.2083	-4.79167		-3.125	-3.125	3.54167	10.2083	3.54167	3.54167	3.54167	-3.125	3.54167	3.54167	10.2083	10.2083	30.2083	3.54167	3.54167	10.2083	-3.125
1.875	41.875	28.5417	15.2083	1.875	-4.79167	8.54167	8.54167	15.2083	28.5417	41.875	75.2083	188.542	221.875	228.542	368.542	48.5417		3.54167	-3.125	-3.125	10.2083	3.54167	3.54167	3.54167	3.54167	3.54167	3.54167	10.2083	16.875	16.875	10.2083	3.54167	3.54167	3.54167
1.875	8.54167	1.875	-4.79167	1.875	15.2083	8.54167	8.54167	28.5417	15.2083	48.5417	155.208	181.875	208.542	181.875	15.2083	35.2083		3.54167	-3.125	3.54167	10.2083	10.2083	-3.125	3.54167	-3.125	3.54167	16.875	23.5417	16.875	16.875	10.2083	3.54167	3.54167	3.54167
-4.79167	1.875	15.2083	8.54167	21.875	15.2083	15.2083	15.2083	21.875	28.5417	21.875	101.875	148.542	195.208	208.542	228.542	28.5417		-3.125	3.54167	3.54167	-3.125	3.54167	3.54167	3.54167	3.54167	10.2083	3.54167	3.54167	23.5417	50.2083	10.2083	3.54167	16.875	3.54167
21.875	1.875	8.54167	1.875	8.54167	-4.79167	15.2083	8.54167	21.875	28.5417	75.2083	68.5417	121.875	121.875	235.208	1.875	28.5417		3.54167	10.2083	10.2083	10.2083	-3.125	3.54167	3.54167	3.54167	-3.125	3.54167	10.2083	10.2083	30.2083	10.2083	NaN	10.2083	3.54167
28.5417	8.54167	1.875	NaN	15.2083	-4.79167	8.54167	1.875	8.54167	21.875	55.2083	128.542	181.875	215.208	NaN	8.54167	1.875		-3.125	-3.125	-3.125	3.54167	-3.125	-3.125	3.54167	3.54167	3.54167	23.5417	23.5417	NaN	36.875	NaN	NaN	3.54167	3.54167
NaN	28.5417	NaN	NaN	15.2083	8.54167	15.2083	NaN	28.5417	NaN	35.2083	128.542	141.875	188.542	NaN	61.875	NaN		-3.125	3.54167	NaN	-3.125	3.54167	3.54167	3.54167	-3.125	-3.125	-3.125	36.875	NaN	NaN	NaN	NaN	3.54167	NaN

## Sheet: FigS4_F
Description
Connected points plot
Figure S4F
site A	-6.83953	34.4703	-14.7283	-15.0532	-0.726474
site B	-87.6727	-73.8983	-94.5009	-82.2212	-96.3938
